# Supplementary material for: Understanding Vaccination Uptake Amongst Gay, Bisexual and Other Men Who Have Sex with Men in UK Sexual Health Services: A Qualitative Interview Study
Source: Vaccines (Basel). 2026 Jan 24;14(2):112. doi: 10.3390/vaccines14020112 (PMC12945162; doi:10.3390/vaccines14020112)
Supplement: Supplementary file 1 [file vaccines-14-00112-s001.zip]

Archive with 2 entries (2 files):
- Supplementary Materials_Participant Topic Guide Interview.pdf
- Supplementary Materials_Professional Interview Topic Guide.pdf
